# Supplementary material for: Influenza A virus infection dynamics in two sow herds and effects of interventions
Source: Porcine Health Manag. 2026 Jan 13;12:19. doi: 10.1186/s40813-025-00481-2 (PMC13081247; doi:10.1186/s40813-025-00481-2)
Supplement: Supplementary file 2 — Supplementary Material 2 [file 40813_2025_481_MOESM2_ESM.xlsx]

## Sheet: Heatmaps
	Overview of swIAV shedding					The positive results from the high through-put qPCR were divided into differen subtypes of IAV and shown in the first table. Hereafter each pig were divided into differen shedding groups after the colored pattern. The percentage(colum total) indicates how many pigs that have each shedding pattern.
					Herd 1									Herd 2									Intervention study
	Each subtype group are shown here				Week1	Week2	Week3	Week4	Week5	Week6	Week10	Total		Week1	Week2	Week3	Week4	Week5	Week6	Week10	Total		Week1	Week2	Week3	Week4	Week5	Week6	Week10	Total
												0.00925926									0.116667									0.00925926
	HxN1											0.00925926									0.00833333									0.00925926
	siv(m) pos											0.111111									0.00833333									0.00925926
	H1avN2sw											0.00925926									0.00833333									0.0648148
	H1avNx											0.00925926									0.0166667									0.00925926
	HxN2sw											0.222222									0.00833333									0.00925926
	H1N1pdm											0.0185185									0.025									0.00925926
	HxN1pdm											0.00925926									0.0166667									0.00925926
	Mixed											0.0740741									0.00833333									0.101852
												0.00925926									0.00833333									0.00925926
												0.037037									0.00833333									0.0277778
												0.00925926									0.00833333									0.0185185
												0.101852									0.0333333									0.00925926
												0.00925926									0.0583333									0.0185185
																					0.0166667									0.0185185
																					0.0666667									0.037037
																					0.025									0.00925926
																					0.00833333									0.037037
																					0.0333333									0.0185185
																					0.00833333									0.00925926
																					0.0166667									0.0277778
																					0.025									0.0277778
																					0.116667									0.00925926
																					0.025									0.0277778
																					0.0166667									0.00925926
																					0.141667									0.00925926
																					0.00833333									0.0740741
																					0.025									0.037037
																					0.00833333									0.0277778			780
																					0.0166667									0.00925926			0.110256
																					0.00833333									0.037037
																					0.00833333					Ɨ	Ɨ	Ɨ	Ɨ	0.0185185
																					0.00833333							Ɨ	Ɨ	0.00925926
																					0.00833333									0.0185185
																					0.00833333									0.00925926
																					0.00833333
																					0.00833333
																				Ɨ	0.00833333
																					0.00833333
